# Supplementary material for: A Phase Ib Study of Sotrastaurin, a PKC Inhibitor, and Alpelisib, a PI3Kα Inhibitor, in Patients with Metastatic Uveal Melanoma
Source: Cancers (Basel). 2021 Nov 2;13(21):5504. doi: 10.3390/cancers13215504 (PMC8583628; doi:10.3390/cancers13215504)
Supplement: Supplementary file 1 [file cancers-13-05504-s001.zip]

Archive with 14 entries (12 files):
- orginal blots/Blots 003-001/
- orginal blots/Blots 003-001/GAPDH patient 003-001.pdf
- orginal blots/Blots 003-001/pakt perk Total AKT Total MArcksblot for  003-001.pdf
- orginal blots/Blots 003-001/pS6 total s6 and pmarcks blot for  003-001.pdf
- orginal blots/Blots 003-001/TOTAL ERK12  blot for  003-001.pdf
- orginal blots/Blots for 001-13, 001-15,001-16,001-17,002-10,003-004/
- orginal blots/Blots for 001-13, 001-15,001-16,001-17,002-10,003-004/GAPDH PDF.pdf
- orginal blots/Blots for 001-13, 001-15,001-16,001-17,002-10,003-004/pAKT473 PDF.pdf
- orginal blots/Blots for 001-13, 001-15,001-16,001-17,002-10,003-004/pERK PDF.pdf
- orginal blots/Blots for 001-13, 001-15,001-16,001-17,002-10,003-004/pMARCKS PDF.pdf
- orginal blots/Blots for 001-13, 001-15,001-16,001-17,002-10,003-004/ps6 PDF.pdf
- orginal blots/Blots for 001-13, 001-15,001-16,001-17,002-10,003-004/Total AKT and Total S6 biopsies.pdf
- orginal blots/Blots for 001-13, 001-15,001-16,001-17,002-10,003-004/TOTAL ERK12 PDF.pdf
- orginal blots/Blots for 001-13, 001-15,001-16,001-17,002-10,003-004/TOTAL MARCKS PDF.pdf
